# Supplementary material for: Case Report: Diffuse T wave inversions as initial electrocardiographic evidence in acute pulmonary embolism
Source: F1000Res. 2018 Sep 6;7:738. Originally published 2018 Jun 13. [Version 2] doi: 10.12688/f1000research.14927.2 (PMC6178910; doi:10.12688/f1000research.14927.2)
Supplement: Supplementary file 1 [file f1000research-7-17710-s0000.tgz]

Archive with 1 entries (1 files):
- 387fa8cd-d002-4bf9-8ace-00a04a5bbfb2_supp_file_1.mp4
